# Supplementary material for: Stepwise maturation of the peptidyl transferase region of human mitoribosomes
Source: Nat Commun. 2021 Jun 16;12:3671. doi: 10.1038/s41467-021-23811-8 (PMC8208988; doi:10.1038/s41467-021-23811-8)
Supplement: Supplementary file 3 — Source Data [file 41467_2021_23811_MOESM3_ESM.xlsx]

## Sheet: Figure 2c
Figure 2c
		File name	Protein construct	Cells	Antibody
	Data 1	MTERF4 triple and quadriple mutations.tif	MTERF4-FLAG mutants	transfected HEK293T	Anti-FLAG
	Data 2	NSUN4 triple and quadriple mutations.tif	NSUN4-HA mutants	transfected HEK293T	Anti-HA
	Data 3	WT MTERF4.tif	WT MTERF4-FLAG	transfected HEK293T	Anti-FLAG
	Data 4	WT MTERF4 input.tif	WT MTERF4-FLAG (input)	transfected HEK293T	Anti-FLAG
	Data 5	WT NSUN4.tif	WT NSUN4-HA	transfected HEK293T	Anti-HA
	Data 6	WT NSUN4 input.tif	WT NSUN4-HA (input)	transfected HEK293T	Anti-HA
	Data 7	WT MRPL12 MRPS16.tif	ribosomal proteins	non-transfected HEK293T	Anti-MRPL12, anti-MRPS16
	Data 1
	Data 2
	Data 3
	Data 4
	Data 5
	Data 6
	Data 7

## Sheet: Figure 3e
Figure 3e
		File name	Protein	Cells	Antibody
	Data 1	NSUN4 N-terminal deletion.tif	NSUN4-HA mutant	transfected HEK293T	Anti-HA
	Data 2	NSUN4 N-terminal deletion input.tif	NSUN4-HA mutant (input)	transfected HEK293T	Anti-HA
	Data 3	MTERF4 N-terminal deletion.tif	WT MTERF4-FLAG	transfected HEK293T	Anti-FLAG
	Data 4	MTERF4 N-terminal deletion input.tif	WT MTERF4-FLAG (input)	transfected HEK293T	Anti-FLAG
	Data 5	MRPL12 MRPS16 N-terminal deletion.tif	ribosomal proteins	transfected HEK293T	Anti-MRPL12, anti-MRPS16
	Data 1
	Data 2
	Data 3
	Data 4
	Data 5

## Sheet: Sup. Fig 1b
Figure S1b
		File name	Protein	Cells	Antibody
	Data 1	MTG1-purification.jpg	MTG1-3xFLAG	transfected HEK293EBNA	Anti-3xFLAG
	Data 1
